# Supplementary material for: Increased Th1 and suppressed Th2 serum cytokine levels in subjects with diabetic coronary artery disease
Source: Cardiovasc Diabetol. 2014 Jan 3;13:1. doi: 10.1186/1475-2840-13-1 (PMC3893369; doi:10.1186/1475-2840-13-1)
Supplement: Additional file 1: Table S1 — Spearman’s Correlation analysis of TH1/TH2 cytokines with the T2DM and CAD risk factors. Description of data: This table contains the results (r, p value) of spearman’s correlation analysis of TH1/TH2 cytokines with the T2DM and CAD risk factors. [file 1475-2840-13-1-S1.xlsx]

## Sheet: Sheet1
	Table 2: Spearman’s Correlation analysis of TH1/TH2 cytokines with the T2DM and CAD risk factors
	Parameters	IL-2		IL-12		IFN-γ		IL-4		IL-5		IL-13
		r	P	r	P	r	P	r	P	r	P	r	P
	Age	-0.011	0.898	-0.154	0.064	0	1	0.308	<0.0001	-0.141	0.09	0.278	0.001
	BMI	-0.154	0.09	-0.163	0.073	-0.093	0.309	-0.027	0.767	0.054	0.555	-0.007	0.936
	Sys_BP	-0.066	0.406	-0.05	0.532	0.065	0.418	-0.078	0.324	0.018	0.821	0.079	0.323
	Dia_BP	-0.158	0.046	-0.077	0.331	0.038	0.632	-0.043	0.586	-0.082	0.3	0.031	0.701
	FPG	-0.034	0.673	-0.089	0.26	0.228	0.004	0.314	<0.0001	0.184	0.02	0.244	0.002
	HBA1C	0.057	0.499	-0.212	0.011	0.339	<0.0001	0.439	<0.0001	0.243	0.004	0.312	<0.0001
	CHO	-0.089	0.261	-0.054	0.495	-0.062	0.438	-0.231	0.003	0.046	0.567	0.107	0.177
	TRI	-0.144	0.069	-0.144	0.069	0.027	0.738	0.125	0.114	0.109	0.17	0.161	0.041
	HDL	0.088	0.27	0.079	0.322	0.126	0.113	-0.076	0.338	0.017	0.827	0.023	0.773
	LDL	0.104	0.192	-0.01	0.9	-0.133	0.094	-0.337	<0.0001	0	0.998	0.058	0.469
	VLDL	-0.103	0.211	-0.183	0.026	0.1	0.228	0.234	0.004	0.086	0.301	0.201	0.014
	HSCRP	0.029	0.916	0.189	0.483	0.056	0.837	-0.42	0.105	-0.394	0.131	0.189	0.483
	IMT	-0.167	0.202	0.178	0.174	-0.328	0.011	-0.107	0.417	-0.376	0.003	0.341	0.008
	AGI	0.577	<0.0001	0.25	0.114	0.16	0.317	0.313	0.047	-0.366	0.018	0.281	0.075
