# Supplementary material for: Increased Th1 and suppressed Th2 serum cytokine levels in subjects with diabetic coronary artery disease
Source: Cardiovasc Diabetol. 2014 Jan 3;13:1. doi: 10.1186/1475-2840-13-1 (PMC3893369; doi:10.1186/1475-2840-13-1)
Supplement: Additional file 2: Table S2 — Logistic Regression Analysis with disease phenotype as dependent variable. Description of data: This table contains the results (Odds Ratio (OR), p value, 95% confidence interval (C.I)) of Logistic Regression Analysis performed with disease phenotype as dependent variable. [file 1475-2840-13-1-S2.xlsx]

## Sheet: Sheet1
	Table 3: Logistic Regression Analysis with disease phenotype as dependent variable
	Th1/Th2		NGT & T2DM				NGT & CAD				CAD & T2DM-CAD				T2DM & T2DM-CAD
	Cytokines		Sig.	OR	95% C.I.		Sig.	OR	95% C.I.		Sig.	OR	95% C.I.		Sig.	OR	95% C.I.
					Lower	Upper			Lower	Upper			Lower	Upper			Lower	Upper
	IL2	Model 1	0.416	2.8	2.6	3.1	0.012	2	1.7	2.5	0.299	3.3	2.3	5.5	0.732	2.7	2.3	3.1
		Model 2	0.226	2.6	2.4	2.8	0.01	1.8	1.5	2.4	0.584	3.1	2	6.3	0.623	2.6	2.3	3
	IL-12	Model 1	0.444	2.4	1.9	3.4	0.224	3.6	2.4	7	0.685	2.2	1.3	14.3	0.016	9.6	3.2	80.9
		Model 2	0.043	1.9	1.5	2.7	0.76	3.3	1.4	48.7	0.882	2.9	1.6	13.6	0.016	9.3	3.2	70.7
	IFN-γ	Model 1	0.286	2.8	2.7	2.9	0.049	2.8	2.7	3	0.229	2.8	2.7	2.9	0.014	2.8	2.7	3
		Model 2	0.118	2.9	2.7	3.1	0.042	2.9	2.7	3.2	0.242	2.8	2.7	3	0.01	2.8	2.7	2.9
	IL4	Model 1	0.893	2.7	2.7	2.7	0.011	2.7	2.7	2.7	0.036	2.7	2.7	2.7	0.022	2.7	2.7	2.7
		Model 2	0.792	2.7	2.7	2.7	0.029	2.7	2.7	2.8	0.079	2.7	2.7	2.7	0.01	2.7	2.7	2.7
	IL5	Model 1	0.526	3.4	1.9	10.1	0.286	1.7	1.2	5.2	0.2	1.1	1	30.3	0.002	1.1	1	1.4
		Model 2	0.083	8.8	2.5	186	0.76	2.2	1.1	68.9	0.516	1.8	1.1	24.7	0.003	1.1	1	1.4
	IL13	Model 1	0.005	5.1	3.2	10.1	0.824	2.9	1.8	7.7	0.693	3.1	1.9	7.8	0.018	2	1.7	2.6
		Model 2	0.048	4.8	2.7	11.7	0.06	8	2.6	85	0.881	2.6	1.9	4.3	0.017	2	1.7	2.6
	Model 1-Unadjusted, Model 2-Adjusted for age and gender
